# Supplementary material for: Slipins: ancient origin, duplication and diversification of the stomatin protein family
Source: BMC Evol Biol. 2008 Feb 11;8:44. doi: 10.1186/1471-2148-8-44 (PMC2258279; doi:10.1186/1471-2148-8-44)
Supplement: Additional file 2 — File in Excel spreadsheet format giving details of sequences used in Figures 1, 3, 4 and 5. All alignments are available upon request from JBG. [file 1471-2148-8-44-S2.xls]

## Sheet:    Alloslipins Fig.1
Organism	Accession	Name	Other information
Acanthamoeba polyphaga mimivirus	YP_142968	Alloslipin	gi|55819482|ref|YP_142968.1|[55819482]
Candida albicans SC5314	XP_716431	Alloslipin	gi|68478994|ref|XP_716431.1|[68478994]
Cryptococcus neoformans var. neoformans JEC21	XP_567955	Alloslipin	gi|58261090|ref|XP_567955.1|[58261090]
Paramecium tetraurelia	XP_001459103	Alloslipin	gi|145546841|ref|XP_001459103.1|[145546841]
Pichia guilliermondii ATCC 6260	XP_001487407	Alloslipin	gi|146422947|ref|XP_001487407.1|[146422947]
Pichia stipitis CBS 6054	XP_001385979	Alloslipin	gi|126138912|ref|XP_001385979.1|[126138912]
Tetrahymena thermophila SB210	XP_001033024	Alloslipin	gi|118401407|ref|XP_001033024.1|[118401407]
Ustilago maydis 521	XP_760889	Alloslipin	gi|71021317|ref|XP_760889.1|[71021317]
Yarrowia lipolytica	XP_505354	Alloslipin	gi|50555892|ref|XP_505354.1|[50555892]

## Sheet: Eoslipins Fig.1
Organism	Accession	Name	Other information
Bacteria
Aquifex aeolicus VF5	NP_213619	eoslipin	gi|15606241|ref|NP_213619.1|[15606241]
Chlorobium tepidum TLS	NP_661691	eoslipin	gi|21673626|ref|NP_661691.1|[21673626]
Mycobacterium avium 104	YP_883166	eoslipin	gi|118462728|ref|YP_883166.1|[118462728]
Nitrobacter hamburgensis X14	YP_575703	eoslipin	gi|92115974|ref|YP_575703.1|[92115974]
Pelobacter carbinolicus DSM 2380	YP_357369	eoslipin	gi|77919554|ref|YP_357369.1|[77919554]
Pelodictyon luteolum DSM 273	YP_375208	eoslipin	gi|78187165|ref|YP_375208.1|[78187165]
Ralstonia solanacearum GMI1000	NP_518923	eoslipin	gi|17545521|ref|NP_518923.1|[17545521]
Rhizobium etli CFN 42	YP_472009	eoslipin	gi|86360120|ref|YP_472009.1|[86360120]
Rhodoferax ferrireducens T118	YP_523405	eoslipin	gi|89900934|ref|YP_523405.1|[89900934]
Shewanella amazonensis SB2B	YP_926901	eoslipin	gi|119774161|ref|YP_926901.1|[119774161]
Solibacter usitatus Ellin6076	YP_822776	eoslipin	gi|116620620|ref|YP_822776.1|[116620620]
Syntrophus aciditrophicus SB	YP_461600	eoslipin	gi|85859398|ref|YP_461600.1|[85859398]
Vibrio parahaemolyticus RIMD 2210633	NP_800616	eoslipin	gi|28900961|ref|NP_800616.1|[28900961]
Archaea
Aeropyrum pernix K1	NP_148418	eoslipin	gi|118431753|ref|NP_148418.2|[118431753]
Archaeoglobus fulgidus DSM 4304	NP_070249	eoslipin	gi|11499015|ref|NP_070249.1|[11499015]
Methanosarcina mazei Go1	NP_634057	eoslipin	gi|21228135|ref|NP_634057.1|[21228135]
Pyrococcus horikoshii OT3	NP_143371	eoslipin	gi|14591293|ref|NP_143371.1|[14591293]
Sulfolobus acidocaldarius DSM 639	YP_256909	eoslipin	gi|70608039|ref|YP_256909.1|[70608039]

## Sheet: Paraslipin Fig.3
Organism	Accession	Name	Other information
Eukaryotes
Anopheles gambiae str. PEST	XP_307851	paraslipin	gi|118777335|ref|XP_307851.3|[118777335]
Apis mellifera	XP_395784	paraslipin	gi|48104453|ref|XP_395784.1|[48104453]
Arabidopsis thaliana	NP_200221	paraslipin	gi|15239547|ref|NP_200221.1|[15239547]
Caenorhabditis elegans	NP_492517	paraslipin	gi|32564147|ref|NP_492517.2|[32564147]
Canis familiaris	XP_531986	paraslipin	gi|73971240|ref|XP_531986.2|[73971240]
Capitella sp. I	JGI_225245	paraslipin	jgi|Capca1|225245|estExt_fgenesh1_pg.C_2840015
Ciona intestinalis	JGI_289423	paraslipin	jgi|Cioin2|289423|estExt_fgenesh3_pg.C_chr_05q0534
Danio rerio	NP_957325	paraslipin	gi|41054125|ref|NP_957325.1|[41054125]
Daphnia pulex	JGI_204990	paraslipin	jgi|Dappu1|204990|estExt_Genewise1.C_10059
Drosophila melanogaster	NP_611853	paraslipin	gi|45550506|ref|NP_611853.2|[45550506]
Helobdella robusta	JGI_113932	paraslipin	jgi|Helro1|113932
Homo sapiens	NP_038470	paraslipin	gi|7305503|ref|NP_038470.1|[7305503]
Lottia gigantea	JGI_102667	paraslipin	jgi|Lotgi1|102667|e_gw1.1.116.1
Magnaporthe grisea 70-15	XP_368008	paraslipin	gi|39973235|ref|XP_368008.1|[39973235]
Monosigna brevicollis	JGI_32235	paraslipin	jgi|Monbr1|32235|estExt_fgenesh2_pg.C_80275
Mus musculus	NP_075720	paraslipin	gi|12963591|ref|NP_075720.1|[12963591]
Nematostella vectensi	JGI_91851	paraslipin	jgi|Nemve1|91851|e_gw.28.162.1
Oryza sativa (japonica cultivar-group)	NP_001061036	paraslipin	gi|115474879|ref|NP_001061036.1|[115474879]
Phytophthora ramorum	JGI_71814	paraslipin	jgi|Phyra1_1|71814|fgenesh1_pm.C_scaffold_50000008
Plasmodium falciparum	XP_001351251.1	parslipin	gi|124505019|ref|XP_001351251.1| band 7-related protein [Plasmodium falciparum 3D7]Identical to other seqeunce
Schizosaccharomyces pombe 972h	NP_596756	paraslipin	gi|19113548|ref|NP_596756.1|[19113548]
Strongylocentrotus purpuratus	XP_783880	paraslipin	gi|115738158|ref|XP_783880.2|[115738158]
Theileria parva strain Muguga	XP_763204	paraslipin	gi|71027121|ref|XP_763204.1|[71027121]
Tribolium castaneum	XP_973602	paraslipin	gi|91086993|ref|XP_973602.1|[91086993]
Trypanosoma brucei	XP_844726	paraslipin	72388862|ref|XP_844726.1| stomatin-like protein, putative [Trypanosoma brucei TREU927]
Trypanosoma cruzi strain CL Brener	XP_808902	paraslipin	gi|71413534|ref|XP_808902.1|[71413534]
Xenopus tropicalis	NP_001004808	paraslipin	gi|52345520|ref|NP_001004808.1|[52345520]
Prokaryotes
Anabaena variabilis ATCC 29413	YP_320925	paraslipin	gi|75906629|ref|YP_320925.1|[75906629]
Anaeromyxobacter sp. Fw109-5	YP_001378128	paraslipin	gi|153003803|ref|YP_001378128.1| band 7 protein [Anaeromyxobacter sp. Fw109-5]
Bradyrhizobium japonicum USDA 110	NP_774390	paraslipin	gi|27382861|ref|NP_774390.1|[27382861]
Burkholderia thailandensis E264	YP_442572	paraslipin	gi|83721006|ref|YP_442572.1|[83721006]
Clostridium perfringens ATCC 13124	YP_695762	paraslipin	gi|110799677|ref|YP_695762.1|[110799677]
Colwellia psychrerythraea 34H	YP_271476	paraslipin	gi|71281113|ref|YP_271476.1|[71281113]
Desulfotalea psychrophila LSv54	YP_065605	paraslipin	gi|51245721|ref|YP_065605.1|[51245721]
Escherichia coli O157:H7 str. Sakai	NP_308579	paraslipin	gi|15829806|ref|NP_308579.1|[15829806]
Fervidobacterium nodosum Rt17-B1	YP_001410241.1	paraslipin	gi|154249416|ref|YP_001410241.1| band 7 protein [Fervidobacterium nodosum Rt17-B1]
Geobacter uraniumreducens Rf4	YP_001232166	paraslipin	gi|148265460|ref|YP_001232166.1| band 7 protein [Geobacter uraniumreducens Rf4]
Haloarcula marismortui ATCC 43049	YP_136399	paraslipin	gi|55378549|ref|YP_136399.1|[55378549]
Leptospira borgpetersenii serovar Hardjo-bovis JB197	YP_801211	paraslipin	gi|116331493|ref|YP_801211.1|[116331493]
Leptospira borgpetersenii serovar Hardjo-bovis JB197	YP_801212	paraslipin	gi|116331494|ref|YP_801212.1|[116331494]
Methanococcus maripaludis S2	NP_988156	paraslipin	gi|45358599|ref|NP_988156.1|[45358599]
Methanoculleus marisnigri JR1	YP_001046417	paraslipin	gi|126178452|ref|YP_001046417.1| band 7 protein [Methanoculleus marisnigri JR1]
Methanospirillum hungatei JF-1	YP_503064	paraslipin	gi|88602886|ref|YP_503064.1|[88602886]
Methanothermobacter thermautotrophicus str. Delta H	NP_275835	paraslipin	gi|15678719|ref|NP_275835.1|[15678719]
Mycobacterium avium subsp. paratuberculosis K-10	NP_960148	paraslipin	gi|41407312|ref|NP_960148.1|[41407312]
Natronomonas pharaonis DSM 2160	YP_326223	paraslipin	gi|76801215|ref|YP_326223.1|[76801215]
Neisseria meningitidis MC58	NP_274245	paraslipin	gi|15677093|ref|NP_274245.1|[15677093]
Pelobacter propionicus DSM 2379	YP_901293	paraslipin	gi|118580043|ref|YP_901293.1|[118580043]
Pseudoalteromonas atlantica T6c	YP_659784	paraslipin	gi|109896529|ref|YP_659784.1|[109896529]
Pseudomonas putida KT2440	NP_746939	paraslipin	gi|26991514|ref|NP_746939.1|[26991514]
Psychrobacter cryohalolentis K5	YP_581712	paraslipin	gi|93007275|ref|YP_581712.1|[93007275]
Pyrococcus abyssi GE5	NP_127238	paraslipin	gi|14521762|ref|NP_127238.1|[14521762]
Rhizobium leguminosarum bv. viciae 3841	YP_769652	paraslipin	gi|116253814|ref|YP_769652.1|[116253814]
Rickettsia prowazekii str. Madrid E	NP_220711	paraslipin	gi|15604196|ref|NP_220711.1|[15604196]
Rickettsia rickettsii	YP_001494565	paraslipin	gi|157828323|ref|YP_001494565.1| hypothetical protein A1G_02560 [Rickettsia rickettsii str. 'Sheila Smith']
Salinibacter ruber DSM 13855	YP_446334	paraslipin	gi|83815141|ref|YP_446334.1|[83815141]
Salinibacter ruber DSM 13855	YP_446333	paraslipin	gi|83814529|ref|YP_446333.1|[83814529]
Shewanella amazonensis SB2B	YP_926295	paraslipin	gi|119773555|ref|YP_926295.1|[119773555]
Shewanella amazonensis SB2B	YP_926296	paraslipin	gi|119773556|ref|YP_926296.1|[119773556]
Streptomyces avermitilis MA-4680	NP_827658	paraslipin	gi|29833024|ref|NP_827658.1|[29833024]
Syntrophomonas wolfei subsp. wolfei str. Goettingen	YP_754532	paraslipin	gi|114567378|ref|YP_754532.1|[114567378]
Thermococcus kodakarensis KOD1	YP_183729	paraslipin	gi|57641251|ref|YP_183729.1|[57641251]
Thermotoga maritima MSB8	NP_228675	paraslipin	gi|15643629|ref|NP_228675.1|[15643629]
Trichodesmium erythraeum IMS101	YP_721678	paraslipin	gi|113475617|ref|YP_721678.1|[113475617]
Vibrio angustum S14	ZP_01233476	paraslipin	gi|90577665|ref|ZP_01233476.1|[90577665]

## Sheet: Invert Fig.4
Organism	Accession	Name	Other information
Drosophila melanogaster	NP_729018	protostome stomatin	gi|24657857|ref|NP_729018.1|[24657857]
Anopheles gambiae str. PEST	XP_314315	protostome stomatin	gi|118785097|ref|XP_314315.2|[118785097]
Tribolium castaneum	XP_969970	protostome stomatin	gi|91079973|ref|XP_969970.1|[91079973]
Apis mellifera	XP_001123020	protostome stomatin	gi|110763030|ref|XP_001123020.1|[110763030]
Caenorhabditis elegans	NP_508902	protostome stomatin	gi|32566490|ref|NP_508902.3|[32566490]
Daphnia pulex	JGI_45211	protostome stomatin	jgi|Dappu1|45211|e_gw1.9.84.1
Helobdella robusta	JGI_71395	protostome stomatin	jgi|Helro1|71395
Helobdella robusta	JGI_85674	protostome stomatin	jgi|Helro1|85674
Capitella sp. I	JGI_172850	protostome stomatin	jgi|Capca1|172850|estExt_Genewise1Plus.C_1880002
Lottia gigantea	JGI_93140	protostome stomatin	jgi|Lotgi1|93140|gw1.23.352.1
Tribolium castaneum	XP_971694	slipin-4	gi|91085193|ref|XP_971694.1|[91085193]
Apis mellifera	XP_624079	slipin-4	gi|66504001|ref|XP_624079.1|[66504001]
Anopheles gambiae str. PEST	XP_314252	slipin-4	gi|118785012|ref|XP_314252.3|[118785012]
Drosophila melanogaster	NP_996512	slipin-4	gi|45556022|ref|NP_996512.1|[45556022]
Drosophila melanogaster	NP_573357	slipin-4	gi|18860517|ref|NP_573357.1|[18860517]
Tribolium castaneum	XP_971747	slipin-4	gi|91085195|ref|XP_971747.1|[91085195]
Daphnia pulex	JGI_45422	slipin-4	jgi|Dappu1|45422|e_gw1.9.293.1
Daphnia pulex	JGI_193650	slipin-4	jgi|Dappu1|193650|estExt_Genewise1Plus.C_90427
Nematostella vectensis	JGI_218685	slipin homologue	jgi|Nemve1|218685|fgenesh1_pg.scaffold_360000010
Nematostella vectensis	JGI_147236	slipin homologue	jgi|Nemve1|147236|e_gw.1932.10.1

## Sheet: Vert Fig.5
Organism	Accession	Name	Other information
Strongylocentrotus purpuratus	XP_795061	slipin	gi|115637276|ref|XP_795061.2|[115637276]
Strongylocentrotus purpuratus	XP_795039	slipin	gi|72018718|ref|XP_795039.1|[72018718]
Strongylocentrotus purpuratus	XP_794961	slipin	gi|115637279|ref|XP_794961.2|[115637279]
Strongylocentrotus purpuratus	XP_789114	slipin	gi|72112287|ref|XP_789114.1|[72112287]
Strongylocentrotus purpuratus	XP_794938	slipin	gi|115637281|ref|XP_794938.2|[115637281]
Strongylocentrotus purpuratus	XP_794917	slipin	gi|115637283|ref|XP_794917.2|[115637283]
Strongylocentrotus purpuratus	XP_001185917	slipin	gi|115637285|ref|XP_001185917.1|[115637285]
Strongylocentrotus purpuratus	XP_001203889	slipin	gi|115751263|ref|XP_001203889.1|[115751263]
Strongylocentrotus purpuratus	XP_783694	slipin	gi|72044402|ref|XP_783694.1|[72044402]
Strongylocentrotus purpuratus	XP_788002	slipin	gi|115655460|ref|XP_788002.2|[115655460]
Ciona intestinalis	JGI_233533	slipin	jgi|Cioin2|233533|fgenesh3_pg.C_scaffold_1746000003
Ciona intestinalis	JGI_244516	slipin	jgi|Cioin2|244516|estExt_genewise1.C_chr_09q0813
Ciona intestinalis	JGI_229484	slipin	jgi|Cioin2|229484|fgenesh3_pg.C_scaffold_214000003
Homo sapiens	NP_004090	stomatin	gi|38016911|ref|NP_004090.4|[38016911]
Canis familiaris	XP_855536	stomatin	gi|73972043|ref|XP_855536.1|[73972043]
Mus musculus	NP_038543	stomatin	gi|7710018|ref|NP_038543.1|[7710018]
Gallus gallus	XP_415401	stomatin	gi|118099442|ref|XP_415401.2|[118099442]
Danio rerio	NP_571833	stomatin	gi|18859437|ref|NP_571833.1|[18859437]
Homo sapiens	NP_660329	slipin-3	gi|21686995|ref|NP_660329.1|[21686995]
Canis familiaris	XP_543126	slipin-3	gi|73993316|ref|XP_543126.2|[73993316]
Mus musculus	NP_694796	slipin-3	gi|23346603|ref|NP_694796.1|[23346603]
Gallus gallus	XP_425632	slipin-3	gi|118084937|ref|XP_425632.2|[118084937]
Xenopus tropicalis	NP_989344	slipin-3	gi|45361535|ref|NP_989344.1|[45361535]
Mus musculus	NP_569723	podocin	gi|18485514|ref|NP_569723.1|[18485514]
Homo sapiens	NP_055440	podocin	gi|7657615|ref|NP_055440.1|[7657615]
Canis familiaris	XP_547443	podocin	gi|73961280|ref|XP_547443.2|[73961280]
Gallus gallus	XP_422265	podocin	gi|118094188|ref|XP_422265.2|[118094188]
Danio rerio	NP_001018155	podocin	gi|100818634|ref|NP_001018155.1|[100818634]
